# Supplementary material for: Dietary Effect on the Proteome of the Common Octopus (Octopus vulgaris) Paralarvae
Source: Front Physiol. 2017 May 17;8:309. doi: 10.3389/fphys.2017.00309 (PMC5434110; doi:10.3389/fphys.2017.00309)
Supplement: Supplementary file 4 [file Table4.XLSX]

## Sheet: MALDITOFTOF (TableS4)-F
	Supplementary Table 4. Protein spot 1827 identified by MALDI TOFTOF in paralarvae of Octopus vulgaris on public database (NCBI-Protein).
	Best protein accession	Best protein mass	Best protein score	Number of peaks in the spectrum	Number of assigned peaks	MS/MS searched spectra	MS/MS assigned spectra	Percent sequence coverage	Best protein description
	gi|391324898	42460	160	50	8 (21% of total intensity)	5	3	23	PREDICTED: actin, cytoplasmic 2-like isoform 2
	Protein scores greater than 77 are significant (p<0.05).
