# Supplementary material for: Dietary Effect on the Proteome of the Common Octopus (Octopus vulgaris) Paralarvae
Source: Front Physiol. 2017 May 17;8:309. doi: 10.3389/fphys.2017.00309 (PMC5434110; doi:10.3389/fphys.2017.00309)
Supplement: Supplementary file 5 [file Table5.XLSX]

## Sheet: LCMSMS_NCBI (Table S5) 
	Supplementary Table 5. Protein spots identified by LCMSMS in paralarvae of Octopus vulgaris on public database. The Paragon alogrithm of Protein Pilot was used to search on NCBI protein database.
	Spot ID	Unused	Total	%Cov	%Cov(50)	%Cov(95)	Accession nº	Protein name	Species	Peptides(95%)
	596	4.1	4.1	5.392	4.085	4.085	gi|158147451	Heat shock protein 70 kDa	Segonzacia mesatlantica	2
	912	1.8	1.8	2.015	2.015	2.015	gi|156407978	Predicted protein	Nematostella vectensis	1
	1092	2.33	2.33	4.323	4.323	2.444	gi|556108726	hypothetical protein LOTGIDRAFT_231565	Lottia gigantea	1
	1229	2.58	2.58	11.47	8.533	2.667	gi|9049272	Beta actin	Carassius auratus	1
	1802	2	2	9.317	9.317	9.317	gi|149688630	Glyceraldehyde-3-phosphate dehydrogenase	Octopus vulgaris	1
	1889	10.57	10.57	17.82	16.22	16.22	gi|350035483	actin beta/gamma 1	Clonorchis sinensis	5
	1897	8.89	8.89	13.03	11.44	8.511	gi|350035483	actin beta/gamma 1	Clonorchis sinensis	4
	2151	6.51	6.51	21.12	21.12	13.66	gi|149688630	Glyceraldehyde-3-phosphate dehydrogenase (GAPDH)	Octopus vulgaris	3
	2166	8.18	8.18	26.09	21.12	21.12	gi|149688630	Glyceraldehyde-3-phosphate dehydrogenase (GAPDH)	Octopus vulgaris	4
	2558	1.7	1.7	5.313	5.313	5.313	gi|518224143	Nitrilase	Bacillus endophyticus	1
	2574	1.34	1.34	4.072	4.072	4.072	gi|565322954	Glutathione S-transferase 2	Ophiophagus hannah	1
	2600	2	2	5.179	5.179	5.179	gi|554913552	Triosephosphate isomerase	Moniliophthora roreri MCA 2997	1
	2668	2.03	2.03	14.42	6.047	6.047	gi|2495111	S-crystallin 3	Octopus vulgaris	1
	3050	2.82	2.82	10.4	5.6	2.667	gi|508701	Actin	Cryptococcus neoformans var. grubii	1
