# Supplementary material for: Dietary Effect on the Proteome of the Common Octopus (Octopus vulgaris) Paralarvae
Source: Front Physiol. 2017 May 17;8:309. doi: 10.3389/fphys.2017.00309 (PMC5434110; doi:10.3389/fphys.2017.00309)
Supplement: Supplementary file 6 [file Table6.XLSX]

## Sheet: LCMSMS_ESTs (Table S6) 
	Supplementary Table 6. Protein spots identified by LCMSMS in paralarvae of Octopus vulgaris on public database.
	Spot ID	Accession nº	Mass	Score	Matches	Sequences	emPAI	Frame	Protein name
	950	gi|342662199	28480	44	1	1	0.12	3	_
	2571	gi|84443490	25951	51	2	2			_
	2592	gi|378905056	22456	51	1(1)	1(1)	0.15	3	FO174848 whole embryos embryonic stages 16 to 28, cDNA clone ADY0AAA20YI14,gb|GT617746.1|GT617746
	2724	gi|342650012	30876	73	1(1)	1(1)	0.11	2	_
	Individual ions scores > 43 indicate identity or extensive homology (p<0.05).
	MGF (Mascot generic file) generated by Protein Pilot was sent to Mascot via Deamon software Matrix Scince).
	and used to search on EST_cephalopoda cephalopoda_140224 (684204 sequences; 143385132 residues)
